# Supplementary material for: Deep sequencing of large library selections allows computational discovery of diverse sets of zinc fingers that bind common targets
Source: Nucleic Acids Res. 2013 Nov 7;42(3):1497–508. doi: 10.1093/nar/gkt1034 (PMC3919609; doi:10.1093/nar/gkt1034)
Supplement: Supplementary Data [file supp_gkt1034_nar-02486-z-2013-File008.xlsx]

## Sheet: Table S1
Supplementary Table 1
ALL OLIGO'S ARE LISTED 5' TO 3'. ALL LIBRARY OLIGO'S WERE ORDERED FROM IDT USING THEIR HAND-MIXED FORMAT.
Library Oligonucleotides	Sequence
Finger 1 6aa Library	TTCTGACCGGTATGGATGCGGATATGSNNSNNAAGSNNSNNSNNSNNAGAAAAGCGGCGATCGCAGGACTCGACAGG
Finger 1 complement	CATATCCGCATCCATACCGGTCAGAA
Finger 2 5aa library	TTCTCGCCGGTGTGGGTGCGGATGTGSNNSNNAAGSNNSNNACTSNNACTGAAGTTACGCATGCAGATTCGACAC
Finger 2 6aa library	TTCTCGCCGGTGTGGGTGCGGATGTGSNNSNNAAGSNNSNNSNNSNNACTGAAGTTACGCATGCAGATTCGACAC
Finger 2 complement	CCCACACCGGCGAGAAGCCTT
Finger 2 45C library	TTCTCGCCGGTGTGGGTGCGGATGTGSNNSNNAAGSNNSNNACTSNNACTGAAGTTACGCATG
Finger 3 5aa library	ATACACCGGCGAGAAGCCTTTTGCCTGTGACATTTGTGGGAGGAAGTTTGCCNNSAGTNNSNNSCTCNNSNNSCATACCAAAATCCATCTCCGCGGATCCTAAGTCTAG
Finger 3 6aa library	ATACACCGGCGAGAAGCCTTTTGCCTGTGACATTTGTGGGAGGAAGTTTGCCNNSNNSNNSNNSCTCNNSNNSCATACCAAAATCCATCTCCGCGGATCCTAAGTCTAG
Finger 3 complement	ACAGGCAAAAGGCTTCTCGCCGGTG
Interface Finger 2	TTCTCGCCGGTGTGGGTGCGGATGTGSNNSNNAAGSNNGTCACTACGACTGAAGTTACGCATGCA
Interface Finger 3	CCCACACCGGCGAGAAGCCTTTTGCCTGTGACATTTGTGGGAGGAAGTTTGCCNNSAGTNNSNNSCTCAAGAGGCATACCAAAATCCATACAGG
OMG5	CAAGAGCAGGAAGCCGCTG
OK60	CGCCAGGATCTTCAGCGGAG
***NNS used for all variable positions
Illumina Oligonucleotides
Finger 1 Barcodes	AATGATACGGCGACCACCGAGATCTACACTCTTTCCCTACACGACGCTCTTCCGATCTTAGATCATNNNTCGAGTCCTGCGATCGC
Finger 1 3' primer	CAAGCAGAAGACGGCATACGAGCTCTTCCGATCTCTTCTGACCGGTATGGAT
Finger 2 Barcodes	AATGATACGGCGACCACCGAGATCTACACTCTTTCCCTACACGACGCTCTTCCGATCTATCATTAGNNNTGTCGAATCTGCATGCG
Finger 2 3' primer	CAAGCAGAAGACGGCATACGAGCTCTTCCGATCTGGCTTCTCGCCGGTG
Paired-end 3' primer	CAAGCAGAAGACGGCATACGAGATCGGTCTCGGCATTCCTGCTGAACCGCTCTTCCGATCTAGGCTTAACCTGTATGGAT
Finger 3 Barcodes	AATGATACGGCGACCACCGAGATCTACACTCTTTCCCTACACGACGCTCTTCCGATCTTAGATCATNNNTGTGACATTTGTGGGAGG
Finger 3 3' primer	CAAGCAGAAGACGGCATACGAGCTCTTCCGATCTAGGCTTAACCTGTATGGAT
pH3U3 Barcodes	AATGATACGGCGACCACCGAGATCTACACTCTTTCCCTACACGACGCTCTTCCGATCTCATTAGATNNNCAAACGCGTGTACACCCG
pH3U3 3' primer	CAAGCAGAAGACGGCATACGAGCTCTTCCGATCTGAGCCGGAAGCATAAAGTGT
***NNN symbolizes each of the 64 barcodes
Targets used in the reporter plasmid
RA - CAA	ggccgcaaGAGCAAAAGtaacg
RA - CAC	ggccgcaaGAGCACAAGtaacg
RA - CAG	ggccgcaaGAGCAGAAGtaacg
RA - CAT	ggccgcaaGAGCATAAGtaacg
RA - AAG	ggccgcaaGAGAAGAAGtaacg
RA - GAG	ggccgcaaGAGGAGAAGtaacg
RA - TAG	ggccgcaaGAGTAGAAGtaacg
Shown above are the "top" oligos used for cloning into the Not1 and EcoRI sites of the pH3U3 reporter plasmid. All "bottom"were designed to aneal to these targets and provide the appropriate overhangs for cloning.
Example:
RA-CAA bottom	aattcgttaCTTTTGCTCttgc

## Sheet: Table S2
Supplementary Table 2
	Library Build Size
Library Name	Library Build Size	Theoretical Size	Fold Oversampling
Finger 2 - H4	1.13 x 109	3.36 x 107	33
Finger 2 - D5	2.73 x 109	3.36 x 107	81
Finger 2 - D8	1.53 x 109	3.36 x 107	45
Finger 2 - RA	1.33 x 109	3.36 x 107	39
Finger 2 - Zif	5.33 x 108	3.36 x 107	16
Finger 3 - D8	7.33 x 109	3.36 x 107	22
Finger 3 - RA	1.27 x 109	3.36 x 107	37
Finger 3 - Zif	1.07 x 109	3.36 x 107	31
Finger 1 (6aa)	1.47 x 1010	1.07 x 109	13.7
Finger 2 (6aa)	5.40 x 109	1.07 x 109	5
Finger 3 (6aa)	2.07 x 1010	1.07 x 109	19.3
Finger 2-3 (6aa)	1.27 x 1010	1.07 x 109	11.8
* All zinc fingers selected in this manuscript come for the bolded "Finger 2 - RA" Library

## Sheet: Table S3
Supplementary Table 3: Positional base composition based on library and library oligo
ALL CENTER FINGER LIBRARIES DETAILED BELOW WERE CREATED WITH THE SAME LIBRARY OLIGONUCLEOTIDE
Designed Code:	N					N					S					N					N					S					N					N					S					N
Library Position:	1					2					3					4					5					6					7					8					9					10
Library:	D5	D8	H4	RA	Zif	D5	D8	H4	RA	Zif	D5	D8	H4	RA	Zif	D5	D8	H4	RA	Zif	D5	D8	H4	RA	Zif	D5	D8	H4	RA	Zif	D5	D8	H4	RA	Zif	D5	D8	H4	RA	Zif	D5	D8	H4	RA	Zif	D5	D8	H4	RA
A	0.3246	0.3216	0.3227	0.3233	0.3176	0.3142	0.3131	0.3145	0.3147	0.314	0	0	0	0	0	0.3204	0.3184	0.319	0.3189	0.3068	0.3161	0.315	0.3173	0.3164	0.3175	0	0	0	0	0	0.3122	0.3111	0.3116	0.3096	0.3066	0.3181	0.3163	0.3184	0.3179	0.3178	0	0	0	0	0	0.3272	0.325	0.3265	0.3253
C	0.2413	0.2432	0.2429	0.2412	0.2428	0.2796	0.2802	0.2821	0.2793	0.278	0.5589	0.5583	0.5567	0.5553	0.5555	0.2481	0.2495	0.2489	0.2488	0.2505	0.2603	0.2596	0.2613	0.2603	0.2597	0.5453	0.5446	0.5443	0.5436	0.5476	0.2627	0.263	0.2627	0.2633	0.272	0.258	0.2579	0.2584	0.2576	0.2568	0.5427	0.5409	0.5407	0.5359	0.5304	0.2322	0.2318	0.2344	0.233
G	0.2082	0.2076	0.2082	0.2107	0.2155	0.1872	0.1872	0.1869	0.1874	0.1942	0.4411	0.4417	0.4433	0.4447	0.4445	0.2042	0.2037	0.2061	0.2061	0.2137	0.1931	0.1952	0.1941	0.1945	0.1972	0.4547	0.4554	0.4557	0.4564	0.4524	0.1989	0.1981	0.1983	0.1998	0.1997	0.192	0.1937	0.1925	0.1937	0.1999	0.4573	0.4591	0.4593	0.4641	0.4696	0.2027	0.2028	0.2035	0.2057
T	0.226	0.2276	0.2262	0.2249	0.2241	0.2191	0.2195	0.2165	0.2186	0.2139	0	0	0	0	0	0.2273	0.2284	0.2261	0.2261	0.229	0.2305	0.2302	0.2273	0.2287	0.2256	0	0	0	0	0	0.2262	0.2279	0.2273	0.2274	0.2217	0.2318	0.232	0.2307	0.2308	0.2255	0	0	0	0	0	0.2379	0.2404	0.2356	0.236
ALL C-TERMINAL FINGER LIBRARIES DETAILED BELOW WERE CREATED WITH THE SAME LIBRARY OLIGONUCLEOTIDE
Designed Code:	N			N			S			N			N			S			N			N			S			N			N			S			N			N			S
Library Position:	1			2			3			4			5			6			7			8			9			10			11			12			13			14			15
Library:	D8	RA	ZIF	D8	RA	ZIF	D8	RA	ZIF	D8	RA	ZIF	D8	RA	ZIF	D8	RA	ZIF	D8	RA	ZIF	D8	RA	ZIF	D8	RA	ZIF	D8	RA	ZIF	D8	RA	ZIF	D8	RA	ZIF	D8	RA	ZIF	D8	RA	ZIF	D8	RA	ZIF
A	0.2546	0.2516	0.2483	0.2469	0.2482	0.2474	0	0	0	0.2513	0.2488	0.2494	0.2433	0.2438	0.2424	0	0	0	0.2487	0.2467	0.2467	0.249	0.2491	0.2475	0	0	0	0.249	0.2461	0.2445	0.241	0.2405	0.2403	0	0	0	0.2383	0.2357	0.2337	0.2269	0.2261	0.2245	0	0	0
C	0.2094	0.2075	0.2076	0.2106	0.209	0.2071	0.5009	0.4995	0.4997	0.2069	0.2078	0.2075	0.2151	0.214	0.2134	0.4675	0.4674	0.4658	0.2126	0.212	0.2127	0.205	0.2032	0.2031	0.4619	0.4616	0.4594	0.2156	0.2155	0.2154	0.21	0.2104	0.2113	0.464	0.4635	0.4631	0.2128	0.2109	0.2118	0.203	0.2024	0.2036	0.3685	0.3677	0.3627
G	0.2462	0.2495	0.2511	0.2543	0.2524	0.2521	0.4991	0.5005	0.5003	0.2632	0.2629	0.2641	0.2628	0.2603	0.2616	0.5325	0.5326	0.5342	0.2639	0.2633	0.2632	0.2663	0.2647	0.2672	0.5381	0.5384	0.5406	0.2536	0.2548	0.255	0.2677	0.2671	0.2678	0.536	0.5365	0.5369	0.2787	0.2806	0.2819	0.3012	0.3015	0.3032	0.6315	0.6323	0.6373
T	0.2898	0.2913	0.293	0.2882	0.2903	0.2934	0	0	0	0.2786	0.2805	0.279	0.2788	0.2819	0.2825	0	0	0	0.2748	0.278	0.2774	0.2797	0.283	0.2821	0	0	0	0.2818	0.2836	0.2851	0.2813	0.282	0.2806	0	0	0	0.2702	0.2727	0.2726	0.2689	0.2701	0.2687	0	0	0
The base composition recovered in each library build seems consistent from one library build to the next (all top libraries are similar and all bottom libraries are siliar).
However, a comparison of the Center-finger libraries above and the C-terminal libraries below indicates that these biases are different and likely due to the oligonuncleotide used to build the library and not a bias in the library building process.
[truncated: 26 more columns]

## Sheet: Table S4
Supplementary Table 4
RA Library Zinc Finger Selections
Background tests for all binding sites with a negative control resulting in zero to single digit background colonies. Therefore, in all cases selections were well above the background though clearly some worked better than others, especially at high stringency.
***in all cases 1x10^8 cells were plated per selection
	Low Strigency (2.5mM 3AT)				High Strigency (10-25mM 3AT)
Selection	Less than 100	100-500	500-1000	over 1000	Less than 100	100-500	500-1000	over 1000
RA - CAA			x		x
RA - CAC			x		x
RA - CAG				x				x
RA - CAT				x				x
RA - AAG				x	x
RA - GAG				x				x
RA - TAG				x		x

## Sheet: Table S55
Target:	CAA				CAC				CAG				CAT				AAG				GAG				TAG
	DNA Sequence	Protein Sequence	Count		DNA Sequence	Protein Sequence	Count		DNA Sequence	Protein Sequence	Count		DNA Sequence	Protein Sequence	Count		DNA Sequence	Protein Sequence	Count		DNA Sequence	Protein Sequence	Count		DNA Sequence	Protein Sequence	Count

## Sheet: Table S5
Supplementary Table 5			Mean GFP Fluorescence, 12 hours post induction									Mean ZEV (Zif268) GFP		Fraction of Max
	helix	Selected Target	ZEV-E	CAA	CAC	CAG	CAT	AAG	GAG	ZEV-wt		GCG-wt	286.667	1
	QSGNLKS	CAA	13.3333	140.667	66.6667	53	68.6667	22.6667	15	304		GTG (2-fold)	251.667	0.877907
	QSGNLTE	CAA	14.6667	79	18	22.3333	21.6667	16.6667	20.6667	315		GAG (5-fold)	216.333	0.754651
	DSSNLRS	CAC	13.3333	14.3333	151.333	14.6667	12.6667	12.6667	15.3333	304		GCC (9-fold)	42	0.146512
	HSSNLTH	CAC	15	18.3333	161.667	18	17	15.3333	18	342.667		GGG (20-fold)	17	0.0593023
	SKKALTE	CAC	14.6667	22.3333	17.6667	16.6667	15.6667	15.6667	19.3333	315		Empty Vector	14.6667	0.0511628
	TSWNLRS	CAG	14	25.6667	18	439.333	134	170.333	40.3333	390
	RSGNLRS	CAG	14	54	32.6667	389	103	229	58	390
	RADNLTE	CAG	15.6667	23	17.6667	100	19.6667	23.3333	24	375
	ASSNLRA	CAT	15	23	77	35.3333	300	25.3333	20.3333	342.667
	TSGNLTE	CAT	15.6667	30.6667	19	22.6667	30	18.6667	21.6667	375
	TSYNLTR	GAG	13.6667	23.6667	16	33	18	17	295.333	338.333
	RSDNLTR	GAG	13.6667	22	14	29	14.3333	19.3333	333.667	338.333
			Standard Error of the Mean, 12 hours post induction									Standard Error fof the Mean, ZEV (Zif268) GFP
	helix	Selected Target	ZEV-E	CAA	CAC	CAG	CAT	AAG	GAG	ZEV-wt		GCG-wt	8.09
	QSGNLKS	CAA	0.333333	12.3873	2.4037	1	2.96273	1.45297	0.57735	9.50438		GTG (2-fold)	13.32
	QSGNLTE	CAA	0.881917	14.0119	0.57735	0.666667	1.20185	0.881917	0.666667	30.0888		GAG (5-fold)	17.75
	DSSNLRS	CAC	0.333333	0.333333	16.8556	2.18581	0.333333	0.333333	0.333333	9.50438		GCC (9-fold)	3.61
	HSSNLTH	CAC	0.57735	1.45297	29.3844	1.52753	0.57735	0.333333	0	14.1696		GGG (20-fold)	0
	SKKALTE	CAC	0.881917	0.333333	0.666667	0.333333	0.881917	0.333333	1.85592	30.0888		Empty Vector	0.67
	TSWNLRS	CAG	0	0.333333	0.57735	73.5806	4.58258	12.3468	2.90593	19
	RSGNLRS	CAG	0	4.3589	1.33333	29.3655	2.08167	20.2073	3.51188	19
	RADNLTE	CAG	0.333333	0.57735	0.333333	6.1101	0.881917	0.881917	0.57735	13.7477
	ASSNLRA	CAT	0.57735	2.08167	10.6927	1.45297	17.0587	5.84047	0.666667	14.1696
	TSGNLTE	CAT	0.333333	0.333333	1	1.20185	0.57735	0.333333	0.333333	13.7477
	TSYNLTR	GAG	0.666667	0.333333	0.57735	0	0.57735	0	21.3411	4.40959
	RSDNLTR	GAG	0.666667	3	0	1.73205	0.666667	0.666667	40.9281	4.40959
Top Left	The Mean Fluorescence of 3 biological replicates for each zinc finger - binding site pair is reported. For each experiment a positive control (ZEV-wt) and negative control (ZEV-empty vector) were performed to provide an control to normaliize by. These controls are listed as the left most and right most columns for each experiment.
Top Right	The Mean Fluorescence of 3 biological replicates for each zinc finger - binding site pair is reported. For an affinity comparison we have tested Zif268 against five binding sites and one empty vector to provide a measure of GFP output that is dependant on the affinity of known protein-DNA intereactions. iN all cases the binding site of Zif268 finger 1 is altered from GCG(wt), to GTG, GAG, GCC, or…
Bottom Left and Right	The standard error of the mean is reported for each measurement provided in the corresponding tables above.
Highlight	Helices highlighted in yellow represent those suggested in the literature to bind the selected targets as noted in the text.
